# Supplementary material for: Accountability strategies for sexual and reproductive health and reproductive rights in humanitarian settings: a scoping review
Source: Confl Health. 2020 Apr 7;14:18. doi: 10.1186/s13031-020-00264-2 (PMC7137319; doi:10.1186/s13031-020-00264-2)
Supplement: Supplementary file 2 — Additional file 2: Online Annex B: Accountability for SRH in humanitarian settings [file 13031_2020_264_MOESM2_ESM.xlsx]

## Sheet: Sheet1
Grouping	Title	Author	Population and country	Program description	Relevant outcomes	Challenges	Findings on context
Community based mechanisms	Rebuilding people-centred maternal health services in post-Ebola Liberia through participatory action research	Jones et al (2018)	Ebola affected population in Liberia	The paper describes the use of Participatory Action Research (PAR) to improve communication and trust between the community and their local hospital following the loss of community trust (and 6 months of hospital closure) that had occured due to the ebola crisis. Pregnant women, community-based trained traditional midwives (TTMs), traditional birth attendants (TBAs), community leaders, and health…	Among other outcomes, surveys with program participants and stakeholder interviews revealed improved use of services by pregnant women, improvements in communication and coordination between health services and staff and between the hospital and the community, increases in service utilization, more respectful care, and increased participation by area women in the health system.	The program was unable to effect improvements in bed availability and transport.	‘Good quality care’ for pregnant women in New Kru Town meant more than the availability of drugs, and required more of the human and compassionate side of care.
Community based mechanisms	Effects of a community scorecard on improving the local health system in Eastern Democratic Republic of Congo: qualitative evidence using the most significant change technique	Ho et al (2015)	Crisis affected groups in DRC	The paper describes a community scorecard process (CSC) that aimed to ensure that community priorities were supported by a accountable local governance. In addition to CSC activities (rating local health facilities and developing an action plan with health facility staff), the community also received grants for the implementation of the service improvement plan.	According to qualitative interviews and focus groups, health service quality and accountability improved. More specifically, existing health facility committees started to promote transparency and good management, there were improvements in physical infrastructure, provider performance improved, there was better rapport between providers and patients, and financial access to services increased th…	The authors noted the disconnect at the local level was not between community members and providers, but between them collectively and higher level authorities.	The weak presence of the state in remote areas may have made it easier for these local changes to happen. Local healthcare providers live in these communities and may have social incentives to get along with community members.
Community based mechanisms	Citizen feedback in a fragile setting: social accountability interventions in the primary healthcare sector in Sierra Leone	Pieternella Pieterse	Crisis affected groups in Sierra Leone	This paper explores the role and relevance of four different social accountability interventions for local healthcare providers in Sierra Leone. The paper contributes to bridging the gap in knowledge about how the humanitarian governance of states can be studied, and the mechanisms through which citizens can hold local authorities to account for the provision of basic services.	The four studied interventions showed that they can improve public-service delivery and strengthen vital feedback mechanisms. Successful social accountability interventions not only lead to better service outcomes; the process through which they achieve change can be an important part of the result. When citizens are engaged in well-designed and successfully implemented social accountability prog…	Four health workers in charge were absent so could not take part in the research activities, and study design made it impossible to interview other health workers to provide additional data. The research visit also took place two weeks before the first confirmation of Ebola cases in Sierra Leone, which made a second visit to the project site impossible.	Lack of trust in public health care systems as demonstrated during the Ebola crisis; high levels of corruption and weak governance systems enabled health workers to charge patients without being held accountable.
Ensuring Minimum Standards	Perspectives on reproductive healthcare delivered through a basic package of health services in Afghanistan: a qualitative study	Howard et al (2012)	IDPs and other affected populations in the protracted crisis country of Afghanistan	The paper is a qualitative study of stakeholders' experience of the contracting of sexual and reproductive health (SRH) services that are delivered through the Basic Package of Health Services (BPHS) in Afghanistan. Becuase government capacity and resources are particularly constrained, the government contracted non-state providers to manage service delivery. Providers, contracted through competi…	Stakeholders reported improved service coverage and demand and use of SRHR services, particularly FP, but not for STI testing and facility delivery. They also reported improved competency of women staff and improved health information reporting. Though service access and use was seen as weaker in remote areas. Stakeholders also reported increased investment in SRHR with BPHS, improved coordinatio…	The service users interviewed were not sure how the accountability mechanisms were supposed to function, and the study authors concluded that further research was needed to understand better what the specific challenges were and why. Moreover, despite improvements, gaps remained in service access and usage.	The authors cautioned about the long term sustainability of these parallel health services and the potential for the weakening of the national health systems. In addition, they noted that the inclusion of SRHR in the BPHS was a donor imposed condition for program funding.
Ensuring Minimum Standards	Association Between Maternal and Child Health Handbook and Quality of Antenatal Care Services in Palestine	Kitabayashi (2017)	Mothers in protracted crisis in Palestine	The paper describes a study of the scale-up of the Maternal and Child Health (MCH) handbook, an integrated home-based record allowing clients to keep records on the continuum of care for mothers and children. Each pregnant woman receives an MCH handbook to keep with her, and she brings it whenever she or her child receives MCH services. Health care providers then complete the handbook, providing …	Handbook owners were more likely to make a total of four or more antenatal visits, to receive all three medical tests (blood pressure, blood and urine analyses), and to be informed about five or more health education topics as part of antenatal care. However, no significant differences were identified between MCH handbook holders and non-holders regarding place of delivery, receipt of postnatal c…	The intervention was unable (and did not intend) to address the underlying systemic problems of fragmented care and the lack of effective referral mechanisms.	Fragmented care and poor referral mechanisms are partly due to restrictions on movement enforced by occupying forces (eg. curfews and checkpoints).
Ensuring Minimum Standards	Developing Institutional Capacity for Reproductive Health in Humanitarian Settings: A Descriptive Study	Nguyen Toan et al (2015)	Humanitarian workers, global	The paper reports on an online questionnaire administred to NGOs about their reproductive health in emergencies institutional capacity. The six elements of the capacity building model included institutional policy, accountability mechanisms, delivery strategy, and financial, human and technical resources related to reproductive health in humanitarian situations.	Seventy nine percent of respondents reported that their institution had an overall accountability mechanism that also covered humanitarian work, 13% did not have one and the remainder did not know. A vast majority of respondents stated that their institutions had policies and systems in place to comply with global standards. Respondents noted mechanisms to ensure accountability: RH indicators col…	Areas that seemingly require further improvement include better provision of abortion-related services and increasing investment in human and financial resources for reproductive health in humanitarian settings overall. Moreover, the results should be interpreted with some caution, as they are self-reported organizational capacity; these self reports may not reflect service access or quality on t…	A similar study was conducted by the study authors in 2004; they did not include accountability in that earlier version, attesting to the increasing prominence of the concept of accountability.
Ensuring Minimum Standards	Minimum Initial Service Package (MISP) for reproductive health during emergencies: Time for a new paradigm?	Onyango (2013)	Global	The paper analyzes five field assessments of the MISP, which were conducted in humanitarian settings in Pakistan (WCRWC 2003), Chad (WCRWC and UNFPA 2004), Indonesia (WCRWC 2005), Kenya (WCRWC 2008) and Haiti (CARE et al. 2011) to: (1) examine how the MISP has been implemented, (2) outline challenges associated with MISP implementation, (3) examine the steps taken by the Inter-Agency Working Grou…	The authors found inconsistencies in the quality and completeness of the MISP activities and services delivered in these 5 settings, with some activities being implemented only partly or not at all. The five assessments reported that many key stakeholders felt that other (non reproductive health) activities should be prioritizied, and that RH services should only be implemented once the crisis st…	In many settings, there was a lack of awareness of MISP, lack of human resources to implement the MISP, and poor coordination. Furthermore, in general, implementers did not use indicators to quantify service provision, nor did they monitor MISP implementation in a standardized way. Finally, in some settings, elements of comprehensive RH that are not part of the MISP were prioritized over MISP act…	The MISP’s incorporation into the second edition of the SPHERE Minimum Standards in the Disaster Response Handbook in 2004 helped to increase awareness of RH in humanitarian settings in general, and of the MISP in particular.
Health system governance	Implementing people-centred health systems governance in 3 provinces and 11 districts of Afghanistan: a case study	Anwari et al. (2015)	Crisis affected groups in Afghanistan	The paper describes a health systems governance intervention that aimed to build district and provincial level capacity to: cultivate accountability, engage with stakeholders, set a shared strategic direction, and steward resources responsibly. District and provincial health coordinating committees worked with program implementers to draft governance guides and concommitant governance action plan…	Health systems governance was assessed at base and endline via self assessment instruments. Governance reportedly improved, as evidenced by the establishment of new sub-committees that oversee financial transparency and governance, collaboration with diverse stakeholders, sharper focus on community health needs, more frequent discussion of service delivery data, and increased use of data for deci…	The project relied on pre-existing health coordination committees at district and province level, as well as consultative committees at village and health facility level. Though these committees provided a point of entry for the goverance project, they are not adequately open and transparent, and they do not work together sufficiently. The committees also lack the skills, authority, and resources…	There is limited guidance on how to apply governance measures in conflict settings.
Humanitarian conduct	Governing sexual behaviour through humanitarian codes of conduct	Matti (2015)	Humanitarian workers, global	Codes of conduct have been promoted as a key mechanism for governing the sexual behaviour of humanitarian workers and, ultimately, preventing sexual exploitation and abuse (PSEA). The authors of the article assessed 100 NGO websites to undertake a systematic study of PSEA codes of conduct adopted by humanitarian NGOs.	Of the 100 NGO websites surveyed, 41 did not make any reference to a code of conduct. Four organisations referred to a code of conduct that was not specified to be a third party code or organisation specific, or they referred to an organisation specific code that was not made publicly available on the website. Thirty five organisations referred to a third party code of conduct, but had no organis…	The authors note several challenges, including the fact that UN staff and diplomats have legal immunities, there is no consenus within the field on whether and how codes can help to improve staff behavior, and, affected populations may be entirely unaware that organisations and their employees that provide relief services have committed to upholding codes of conduct.	Codes of conduct have been promoted as a key tool for preventing PSEA because local prosecution may be limited and extraterritorial legislation is poorly enforced. Also, PSEA codes have more impact when appended to employment contracts.
Humanitarian conduct	Socializing accountability in humanitarian settings: A proposed framework	Chynoweth (2018)	Disaster affected groups in Haiti and Myanmar	Humanitarian accountability has historically focused on formal, technocratic processes over interpersonal processes through which individuals hold each other to account. The paper describes a theory for socializing accountability, based on qualitative research conducted in Haiti and Myanmar.	The research identified 4 areas that promote or undermine socializing accountability among nonprofit agencies: (1) shared norms, (2) facilitative behaviors, (3) rewards and sanctions, and (4) challenges and cross-pressures. Formal coordination mechanisms, designed to enhance humanitarian accountability, provided spaces to develop interpersonal connections with partners and demonstrate how formal …	The transient nature of humanitarian work, overwhelming workloads, and chaotic settings limit effective accountability. There are many competing accountabilites, including to whom (upwards, downwards, and horizontally), and for what (agency principles, international and national laws, contracts). Enforcement is lacking. Accountability can be perceived as detracting from the humanitarian goal to s…	In both Haiti and Myanmar, the governments had conservative stances towards reproductive health with little investment prior to the disasters. General knowledge of reproductive health was low.
Increasing rights awareness among affected populations	Dignity and the right of internally displaced adolescents in Colombia to sexual and reproductive health	Bosman et al (2017)	Youth IDPs in Colombia	The UNFPA program to address SRHR among IDP adolescents aimed to "restore their dignity" as a precursor to promoting SRHR. The program objectives included creating demand for services, encouraging the central government to establish adolescent-friendly services, ensuring the government funded health services for IDPs, and ensuring that state-provided services affirmed the citizenship of IDPs. Pro…	The authors state the program achieved some objectives, including increased outreach activities, increased attitudes among service providers and teachers, and increased rights awareness among adolescent IDPs. Working directly with IDPs to understand their situation and boost their collective efficacy was essential for increasing IDP willingness to seek services.	The program faced typical challenges to adolescent SRHR, such as stigma and service provider requests for parental consent for the provision of contraception. In the context of accountability, a key challenge was the absence of national funding for adolescent SRHR. So, while the program had some success in ensuring services in the short term and in generating demand for these services, there was …	The Ministry of Social Protection was responsible for provision of health care to IDPs (whereas it is the MoH for the general population). This entailed additional barriers to health service provision.
increasing rights awareness among affected populations	Indivisibility of accountability and empowerment in tackling gender-based violence: Lessons from a refugee camp in Rwanda	Ho and Pavlish (2011)	Women in a refugee camp in Rwanda	The program studied created transparent GBV policies, and provided surveillance mechanisms and legal support in a refugee camp. The study used focus group discussions and key informant interviews to understand refugees' perspectives on human rights and programming in the camp.	The paper found that despite the monitoring mechanisms being in place, women were not reporting cases, especially those women with the least power. The authors found an "indivisible and dual" relationship between accountability and empowerment: accountability is difficult when populations are not aware of their rights and empowered to demand them, but assurance of good governance and accountabili…	Women were not accessing services because (1) they were unaware of their rights and the law, (2) they felt their concerns were dismissed (e.g. women need husband's permission for any legal act) and (3) women perceived themsleves to have little power to change their situation, as violence was normalized.	Women want to solve their own problems but they don’t have voice in the family or in traditional gatherings to use local mechanisms.
Increasing rights awareness among affected populations	Health and human rights advocacy: Perspectives from a Rwandan refugee camp	Pavlish, Ho and Rounkle (2012)	Refugees in Rwanda	The paper provides an ethnographic study of NGOs in a refugee camp providng a GBV program that was spreading awareness, performing daily surveillance, and providing an abuse reporting mechanism.	People were aware of the violations of human rights they experienced, such as forced marriage, lack of self-determination, lack of protection, SEA, discrimination, and lack of opportunites. Surveilliance as part of the GBV program was important for increasing awareness of rights (e.g. what are violations and how how to report them). Local community structures (traditional courts, camp leadership …	Affected populations were unclear who should be held accountable when host governments, international agencies, and non-governmental organizations are present. Though the law treats people equally, those who are more disempowered and women and girls have less voice. Second generation rights (CESR) were seen as key to claiming first generation rights. Participants in this study indicated that unil…	Contextual factors interact within systems of power and oppression to create social arrangements that marginalize and increase vulnerability of some populations. Changing long-standing community perceptions about gender roles and relationships is difficult.
Increasing rights awareness among affected populations	Pathway to Social Justice: Research on Human Rights and Gender-Based Violence in a Rwandan Refugee Camp	Pavlish and Ho (2009)	Refugees in Rwanda	The paper describes an ethnographic study of a GBV project in Congolese refugees in Rwanda. The study queried participants' meanings of human rights, beliefs about the social structures that support or diminish human rights, and ideas for integrating their human rights perspectives into community experiences.	Traditional family courts heard cases involving rape, domestic violence, early pregnancy, and camp leaders generally settled issues which were not satisfactorily settled in the family court. Various settlement methods were followed. Police officers intervened in serious cases (killings, rape, repeated offenses, unsettled cases). Human rights and social justice seemed bidirectional. When social st…	Three factors that impede human rights include cultural ideology (e.g. gender), social distance between residents and camp decision makers, and lack of a rights-enabling environment. Social groups were alienated and subjected to unfair treatment and unequal access to resources due to personal characteristics or social identities (e.g. Women and girls, widows, poorest of the poor, orphans, people …
Increasing rights awareness among affected populations	A new tool for monitoring quality of care: UNHCR’s Reproductive Health Scorecard	Tappis (2015)	N/A	UNHCR's reproductive health scorecard is intended for use by UNHCR and implementing partners; it is intended to provide a comprehensive measure of quality of care and identify areas for improvement. The scorecard can be administered in less than two days, and it captures the inputs and processes integral to RH service capacity, RH service provision, and staff and client satisfaction.	After testing, the scorecard was found to be acceptable and effective at assessing the quality of RH services in protracted refugee settings.	The data collectors need to be familiar with the scorecard, and need to consider which indicators are pertinent to a particular setting before collecting the data.	This tool is intended for protracted refugee settings, where service delivery is stable and can be assessed over time (e.g. annually).
Quality Improvement	Quality of intrapartum care by skilled birth attendants in a refugee clinic on the Thai-Myanmar border: a survey using WHO Safe Motherhood Needs Assessment	Hoogenboom et al (2015)	Mothers in refugee camp on the Thai-Myanmar border	The program adapted a standardized WHO safe motherhood needs assessment tool (SMNA), which uses the WHO Mother-Baby package as a minimal set of interventions, to describe the quality of care, including aspects such as infrastructure, equipment, training and supervision, and including real time observation of Skilled Birth Attendent (SBA) performance during the intrapartum period. SBA were literat…	The structure of the WHO SMNA provided significant insight into the quality of intrapartum care particularly through direct observation, identifying a clear pathway for quality improvement.	The program faced challenges of high staff turnover due to resettlement and return, low background knowledge, and daily work that requires a high level of competence, creating problems with quality of care among Skilled Birth Attendants.
Quality Improvement	Using a quality improvement approach to improve maternal and neonatal care in North Kivu, Democratic Republic of Congo	Hynes et al (2017)	Mothers in a protracted crisis in DRC	The paper describes a study of a participatory quality improvement (QI) intervention used in a protracted conflict setting to improve facility-based maternal and newborn care. A longitudinal quasi-experimental design was used to examine delivery of maternal and newborn care components at 12 health facilities. In the intervention facilities, QI teams, supported by coaches, tested small changes to …	The intervention group showed a greater rate of change than the control group for AMTSL and ENC, and achieved 100% ENC completion at endline. Providers in the intervention facilities also seemed to improve in areas that were not captured by the outcome measures, such as improved privacy for women during labour. In addition, facility staff in intervention facilities were better able to identify an…	Authors reported two challenges in implementing the QI method in this protracted conflict context: limited access to remote health facilities due to logistical and/or security concerns, and limited communication among project staff, health facilities, and study participants. As a result, supervision for the QI intervention was not as frequent as it might have been in a non-humanitarian setting.	Both the intervention and the control group showed improvements over time following clinical training on BEmONC, ENC, and partograph use. This underscores the importance of the clinical care training prior to the start of the QI process.
Quality Improvement	The use of a lot quality assurance sampling methodology to assess and manage primary health interventions in conflict affected West Darfur, Sudan	Pham (2016)	Refugees and IDPs in camps and towns in Sudan	This paper describes how a novel method of quality assurance (Lot Quality Assurance Sampling, or, LQAS), was adapted for use in an insecure, dynamic environment in NGO-supported primary health services. Midwives and NGO-hired health promoters in camps were trained in LQAS.	After the LQAS training, local managers were able to autonomously conduct LQAS alongside their usual work, gather and analyze data, and feed the collected information back to the programs to improve service delivery in the catchment area.	Challenges to undertaking LQAS included transport problems during the rainy season, conflict, and insecurity. LQAS cannot overcome the barriers to healthcare access created by conflict and large distances between towns.
Quality Improvement	Delivering High-Quality Family Planning Services in Crisis-Affected Settings II: Results	Curry et al (2015)	Crisis affected groups in Chad, DRC, Dijbouti, Mali and Pakistan	The paper describes the Supporting Access to Family Planning and Post-Abortion Care in Emergencies (SAFPAC) program, which included (1) competency-based training with coaching, (2) regular facility supervision, (3) continuous supply of contraceptives and medical supplies, and (4) awareness raising about family planning. The program was implemented in primary health centers, and district and some …	The program resulted in 52,000 new family planning users, with 61% of them using LARC. Contraceptive method use among PAC clients varied by country, from 28% of clients in Djibouti adopting a method to 77% of PAC in Mali adopting a method.	Crisis settings have displaced large populations and eroded state provision of basic services.	The governments in these countries had signaled some commitment to increasing access to family planning services through various national policies.
Quality Improvement	A Balanced Scorecard for assessing the quality and provision of health services in UNHCR refugee camps	Malik (2015)	Refugees and IDPs in Ethiopia, Ghana and Uganda	The paper describes the Basic Score Card (BSC) evaluation methodology, developed by The Center for Refugee and Disaster Response at Johns Hopkins Bloomberg School of Public Health (CRDR-JHSPH) with UNHCR, for assessing provision and quality of facility-based services in camp settings, including reproductive health. The evaluation methodology has both quantitative and qualitative components. The r…	The BSC is feasible for implementation in post-emergency contexts in a short time period of one to two days, and is adaptable to varying global settings.	Health service users had trouble understanding the patient scales. Health workers were hesitant to be completely honest about their opinions and satisfaction levels.
Quality Improvement	Using Program Data to Improve Access to Family Planning and Enhance the Method Mix in Conflict-Affected Areas of the Democratic Republic of the Congo	Ho and Wheeler (2018)	IDPs in DRC	This paper describes how data from 2 health zones and a qualitative assessment of family planning clients and non-users were used to make program adjustments to improve access and informed choice. The data were used to inform program changes, including instituting clinical coaching and supportive supervision to improve provider skills and attitudes, the introduction of immediate postpartum insert…	After making the program changes based on the data, the mean number of clients adopting modern family planning per facility, per month increased from 14 to 37, and the percentage of family planning adopters choosing LARCs increased from 50% to 66%.	In some cases, health workers were selecting methods for clients or giving biased information based on their ideas about parity, despite having been trained to provide counseling that supported informed choice.	Less than 15% of humanitarian funding in health and protection includes family planning. This is reflected in the limited family planning service available.
Quality Improvement	Delivering High-Quality Family Planning Services in Crisis-Affected Settings I: Program Implementation	Curry et al (2015)	Crisis affected groups in Chad, DRC, Dijbouti, Mali and Pakistan	The paper describes the Supporting Access to Family Planning and Post-Abortion Care in Emergencies (SAFPAC) program that includes (1) competency-based training with coaching, (2) regular facility supervision , (3) continuous supply of contraceptives and medical supplies, and (4) raise awareness about family planning. The program was in primary health centers, district and some regional/provincial…	Monthly supervision using simple checklists improved program and service quality, particularly with infection prevention procedures and stock management.	The program faced typical challenges to crisis situations, such as barriers to access, security concerns which impacted supervision visits, and long travel times between sites.	The authors found that many of the quality improvement techniques used in stable and more developed settings can be effective in challenging humanitarian contexts.
Quality Improvement	Clinical care for sexual assault survivors multimedia training: a mixed-methods study of effect on healthcare providers’ attitudes, knowledge, confidence, and practice in humanitarian settings	Smith et al (2013)	Crisis affected groups in Kenya, DRC and Jordan	This paper describes the effect of the IRC Clinical Care for Sexual Assault Survivors (CCSAS) multimedia training on the attitudes, knowledge, confidence, and practices of HCPs providing clinical care to sexual assault survivors. The tool includes video re-enactment of interactions between HCPs and survivors of sexual assault to model best practice, interviews with clinical care experts from arou…	While negative attitudes, including blaming and disbelieving women who report sexual assault, did not significantly decrease among healthcare providers after training, respect for patient rights to self-determination and non-discrimination increased from 76% to 91% (p < .01) and 74% to 81% (p < .05) respectively. Healthcare providers’ knowledge and confidence in clinical care for sexual assault s…	The CCSAS training was was not effective in changing HCP negative attitudes of blaming and disbelief for persons reporting sexual assault. Less than one-third of the providers could recall questions involved in the history required for directing care. These findings highlight the importance of a comprehensive medical history and exam form as a job aide to guide the provider in conducting a compet…	The human rights framework employed in the CCSAS training has been promoted in other studies as an effective tool for changing the way HCPs treat patients. The most significant improvements were demonstrated where the gender-based violence case managers participated in training. Institutional involvement and commitment has been established as a key element to ensuring facility-wide preparedness t…
Reporting mechanisms	Measuring human rights violations in a conflict-affected country: results from a nationwide cluster survey in Central African Republic	Potts (2011)	Crisis affected groups in Central African Republic	The paper describes a nationwide cluster survey, which was undertaken to provide reliable, accurate data on the prevalence of key human rights violations (including child sexual abuse and rape). The cluster survey served as a complement to the existing passive monitoring and reporting mechanism and showed that the existing MRM likely did not capture the full range of human rights violations that …	Rape was the most frequently recorded incident, with 181 reports among women and girls allowing for a national estimate of 31,416 (95% CI: 26,220-36,660) rapes. This experience shows it is possible to collect representative, population-based estimates regarding the occurrence of grave violations in dynamic settings. The new methodoogy detected a hundred times more incidents than those documented …	It is difficult to calibrate innovative approaches to measuring grave violations when no gold standards exist.	A few quantitative studies of the prevalence of human rights abuses and sexual violence in conflict have been undertaken in recent years but there is a lack of uniform methods.
Reporting mechanisms	Sexual violence beyond reasonable doubt: Using pattern evidence and analysis for international cases	Aranburu (2011)	Genocide, war crimes, and crimes against humanity	The paper reviews different investigative experiences and jurisprudence to identify successful pattern evidence and analysis, mainly in the investigation of large-scale killings, destruction, and displacement; the use for sexual violence charges has been remarkably more limited.	Pattern evidence and analysis have been successfully used to a limited extent in the investigation of sexual violence in international cases.	Pattern evidence around sexual violence is more limited. Firstly because of a tendency to require that the prosecution meet a higher evidentiary standard and secondly, sexual violence goes under-reported for many different reasons that include fear of retaliation; distrust and dysfunction of the criminal justice system; a sense of shame;and fear of rejection by partners, society, and the ‘marriag…
Reporting mechanisms	Reproductive, maternal, neonatal and child health in conflict: a case study on Syria using Countdown indicators	DeJong et al (2017)	Crisis affected groups in Jordan, Lebanon, Turkey and Syria	The paper uses literature reviews and interviews to assess how well Syrian women's and children's health status is progressing toward the Countdown indicators. The intent is to use existing internationally endorsed monitoring frameworks to systematically analyse how conflict affects measures of health status and coverage of evidence-based interventions.	The researchers were able to gather some information for some Countdown indicators for some populations. The key accountability-related finding was about the ability to gather the required data. For crisis-affected populations, coverage rates of key RMNCH interventions and health indicators are often unknown or difficult to ascertain. There are gaps in knowledge on public health within Syria duri…	Humanitarian agencies do not always use standardised, evidence-based definitions or methods for indicators. Data assessing the health needs among Syrian refugees and the IDPs are not widely shared. Both governments and humanitarian agencies lack incentives to adopt more inclusive approaches that would seek input from the displaced themselves to inform service delivery or support community organis…	The SDGs do not adequately address the needs of the forcibly displaced. Moreover, legal restrictions on employment especially limit the ability of Syrian professionals and others within refugee communities to collect data and respond to community needs.
Reporting mechanisms	The Iraq Investigative Team and Prospects for Justice for the Yazidi Genocide	Van Schaack (2018)	Minority groups in Iraq	The paper describes how the Security Council recently authorized the creation of a new accountability mechanism: an independent, impartial Investigative Team (IT) to collect and preserve evidence of the international crimes committed by the Islamic State in Iraq and the Levant (ISIL) in Iraq to support domestic prosecutorial efforts.	Criminal prosecution for war crimes amounting to genocide.	IT is only an investigative body and has no formal prosecutorial powers or influence in the criminal justice process. The Iraqi Penal Code defintion of rape is not compatible with international law standards. Any charges or verdicts that appear are vacated if the perpetrator marries the victim.
