# Supplementary material for: Accountability strategies for sexual and reproductive health and reproductive rights in humanitarian settings: a scoping review
Source: Confl Health. 2020 Apr 7;14:18. doi: 10.1186/s13031-020-00264-2 (PMC7137319; doi:10.1186/s13031-020-00264-2)
Supplement: Supplementary file 3 — Additional file 3: Online Annex C: SRH in AAP documents [file 13031_2020_264_MOESM3_ESM.xlsx]

## Sheet: Sheet1
Title	Authors	Year	Country	Description	Definition of accountability/rights	Relevant SRHR findings	Relevant gender findings	Note
Time to Listen: Hearing P+A2:A7eople on the Receiving End of International Aid	Mary B. Anderson, Dayna Brown and Isabella Jean	2012	Examples from several countries	This book captures the experiences and voices of over 6,000 people who have received international assistance, observed the effects of aid efforts, or been involved in providing aid.	No specific definition has been provided.	No findings here, searching for keywords such as reproductive behavior, sexual, family planning, abortion, contraception, maternal, etc.	The evidence can be summarized in two essential points. 1) Pople who live in recipient societies view the international delivery system as turning them to objects of others' decision-making and planning, rather than engaging them as subjects in their society's progress. 2) No universal blueprint exists for creating peace or promoting humanitarianism, good governence, or development. Standard poli…	The internationla promotion of gender equity is an exception to the general resentment of the imposition of extenral agendas. Attention to women's roles is an area where recipient countries have joined donor countries in both enacting policies and implementing strategies to make gender equity a priority.
Closing the Loop: Effective Feedback in Humanitarian Contexts, Practitionar Guidance	Francesca Bonino, Isabella Jean and Paul Knox Clarke	2014	Sudan, Pakistan and Haiti	This guidance is based on the results of an action research project that looked at different agencies’ experiences in setting up and using feedback mechanisms in operational humanitarian contexts. Evidence was gathered through desk research and field visits.	A feedback mechanism is seen as effective if, at minimum, it supports the collection, acknowledgement, analysis and response to the feedback received, thus forming a closed feedback loop.	Considering the way in which sensitive information like sexual abuse will be addressed in advance by developing a procedure, for instance by making sure that agency staff working on a protection, sexual exploitation and abuse (SEA) and gender mainstreaming portfolio are, at minimum, made aware of how the feedback mechanism works.	A mix of staff genders to facilitate feedback collection and response to communities	Mechanisms designed exclusively to address sexual exploitation and abuse allegations were excluded from this study and related guidance, on the assumption that they may require special design features and might address issues of acknowledgement of feedback, validation and anonymity/confidentiality in very specific ways.
Humanitarian Feedback Mechanisms: Research, Evidence and Guidance	Francesca Bonino, Isabella Jean and Paul Knox Clarke	2014	Sudan, Pakistan and Haiti	This research aims to identify the features and characterisitcs that make a feedback mechanism effective, where an effective feedback mechanism is one where feedback from affected populations is collected, acknowledged, documented and receives repsonse.	1) The focus is on feedback; as a mechanism of accountability. 2) The users are crisis-affected people as well as agency staff with different levels of management and decision-making responsibilties. 3) The focus is on project, service delivery and program, the context of on-going humanitarian operations or programming and both non-sensitive (feedback) and sensitive (complaints) issues. 4) A numb…	No findings here, searching for keywords such as reproductive behavior, sexual, family planning, abortion, contraception, maternal, etc.	The findings are presented around the seven propositions about the effectiveness of FM: 1) limited practice of periodic reassessment and adjustment and there is no clear support for the the propostion that regular assessment and improvement leads to more effective FM, 2) the cultural and contexual appropriateness by itself cannot determine effectiveness of a FM because there can be contexts in wh…	Mechanisms designed exclusively to address sexual exploitation and abuse allegations were excluded from this study and related guidance, on the assumption that they may require special design features and might address issues of acknowledgement of feedback, validation and anonymity/confidentiality in very specific ways.
Rhetoric or Reality? Putting Affected People at the Centre of Humanitarian Action	Dayna Brown and Antonio Donini	2014	Examples from several countries	This paper summarises current understandings of methods of and approaches to engaging with crisis-affected people in humanitarian action.	This paper follow HAP definition of accountability as ‘the means through which power is used responsibly. It is a process of taking into account the views of, and being held accountable by different stakeholders, and primarily the people affected by authority or power’ (HAP, 2010: 1). This paper uses ‘engagement’ as a term to cover all instances of people in crisis-affected communities becoming i…	No findings here, searching for keywords such as reproductive behavior, sexual, family planning, abortion, contraception, maternal, etc.	Participation is considered to lead to increased gender and social equality. Some humanitarian agencies explicitely recoginise these potential benefits in policy and programming. For example, World Food Programme policy calls for the use of participatory approach to overcome gender inequalities by creating opportunities for both women's and men's voices to be heard.
Accountability Starts with Me: Openning Inclusive Feedback Channels in Pakistan	Sarah Cechvala	2015	Pakistan	This case study documents World Vision Pakistan's (WVP) experience integrating accountability and feedback loops into long-term development programs.	In this study, the focus is on feedback and a feedback mechanism is seen as effective if, at minimum, it supports the collection, acknowledgement, analysis, and response to the feedback received, thus forming a closed feedback loop. Where the feedback loop is left open, the mechanism is not fully effective.	No findings here, searching for keywords such as reproductive behavior, sexual, family planning, abortion, contraception, maternal, etc.	1) Contextual constraints, particularly relating to gender dynamics, have rendered challenges in ensuring WVP’s constituents have access to and are able to use the various feedback channels. 2) Barriers to female participation in Rawalpindi often relate to cultural constraints stemming from the large number of migrants from the tribal areas of Pakistan and Afghanistan. 3) High levels of illiterac…
On the Road to Istanbul: How Can the World Humanitarian Summit Make Humanitarian Response More Effective	CHS Alliance	2015	Examples from several countries	This report presents ideas and perspectives from initiatives such as the Core humanitarian Standard on Quality and Accountability (CHS) to enrich the World Humanitarian Summit (WHS) in a way that truly put people at the centre of humanitarian action. This report discusses the interaction between accountability and effectiveness from different perspectives, and provides suggestions on actions the …	Accountability is considered by WHS as a key driver of humanitarian effectivenss. The report reviwes a number of definitions of accoutability, used in different contexts. The CHS Alliance conception of accountability is viwed to touch on several drivers of effectiveness for crisis-affected communities, including access to information, meaningful participation, opportunities to complain and give f…	1) The extortion of sexual favors in return for aid is expressed as a type of power abuse, defined as non-financial corruption, which will not be reflected in financial accounts and other formal documentation. 2) Requesting sexual favors from local authorities to include people on a beneficiary list is considered a problem in targeting and selection of beneficiaries. 3) Setting up specific polici…	1) Based on the principle of impartiality, humanitarian action must be carried out on the basis of need alone, making no distinction on the basis of gender among other characteristics (nationality, race, religious belief, class or political opinions). 2) Proximity to affected communities is a prerequisite and driver of effectiveness because it helps to assess people's material and protection need…
Leaving No One Behinde: Humanitarian Effectiveness in the Age of the Sustainable Development Goals	OCHA	2015	The Philippines, Myanmar, Jordan, Lebanon, Eastern DRC, Ethiopia and Haiti	This study highlights 12 of the elements that are critical to effective humanitarian assistance and protection, and describes five overarching shifts in mind-set and approach that can contribute to imprvoment in supporting people in crisis, as well as moving people out of crisis. The findings are based on a 1,600-person global survey, six country visits that included hundreds of interviews, and o…	The study mentions a number of accountability mechanisms, such as the International Criminal Court, Security Council-mandated comissionons of inquiry, and national or ad hoc tribunals. The study proposes that a global accountability framework be formulated to track progress on improving specific aspects of humanitarian effectiveness, used to inform interagency and intergovernmental processes as w…	1) Sexual violence and gender-based violence (SGBV) is considered as a critical concern affecting whole communities, with women and adolescent girls being disporportionately affected. 2) Humanitarian crises, both conflicts and natural disasters, is considered to exacerbate and intensify various forms of SGBV including trafficking, early marriages and domestic violence. 3) While humanitarian organ…	1) A gender analysis is recommended to identify the unique coping strategies and capacities of women, girls, boys, and men as a bsis for gender equality programming. 2) In order to enhance accountability and effectiveness in accessing and addressing the needs of women, men, girls and boys appropriately, it is recommended to include Gender Market throughout all phases of humanitarian action, incld…
For Them, with Them: Building Accountability Systems in Post-Earthquake Nepal	Sarah Cechvala	2016	Nepal	The primary focus of this study is to document lessons learned during World Vision International Nepal's (WVIN) pilot of the Accountability Learning Initiatives (ALI). This case highlights WVIN’s experience leveraging accountability systems established during the earthquake response in order to strengthen their existing approaches in development programming.	In this study, the focus is on feedback and a feedback mechanism is seen as effective if, at minimum, it supports the collection, acknowledgement, analysis, and response to the feedback received, thus forming a closed feedback loop. Where the feedback loop is left open, the mechanism is not fully effective.	No findings here, searching for keywords such as reproductive behavior, sexual, family planning, abortion, contraception, maternal, etc.	Gender dynamics within some communities has excluded some women from in-person meetings with field staff. The examples are men in the community interrupting during meetings and husbands do not allow their wives to participate in feedback sessions.
Mainstreaming of Accountability to Communities: An Operational Case Study	Sarah Cechvala	2017	Kenya	This report docments Kenya Red Cross Society's (KRCS) experience mainstreaming of the Accountability to Communities (AtC) framework across the organization in order to highlight the successes and challenges experienced by KRCS and provide practical lessorns baount factors that may enable a successful mainstreaming process.	The Accountability to Communities (AtC) initiative provides a framework and a set of minimum standards or pillars, including transparency, participation, feedback mechanisms, and community-led monitoring and evaluation. Each pillar is designed to provide a common goal for all programs and is expected to be integrated across all program lifecycles and emergency operations.	No findings here, searching for keywords such as reproductive behavior, sexual, family planning, abortion, contraception, maternal, etc.	When designing the feedback channels, the process should be inclusive and engage vulnerable populations, paying attention to gender, s-e and other power dynamics.
Aid Exits and Locally-led Development	USAID	2018	40 countries	This report is based on a research in which 95 participants from 40 countries engaged and responded to prompts organised around daily themes ond aid exits and locally-led development. This report reflects on that exchange, identifies consensus where it appeared, and shares key nuances and insights from individuals.	Accountability is considered both toward the sources of funds, whether government or private donors, as well as those served by aid actors.	No findings here, searching for keywords such as reproductive behavior, sexual, family planning, abortion, contraception, maternal, etc.	No findings here, searching for keywords such as gender, sex, man, woman, male, female, girl and boy.
Feedback to Action: Strategies to Improve the Use of Feedback in Programmatic Decision-making	International Rescue Committee	2018	Uganda	This study aims to identify factors that enable feedback utilization in programmatic decision-making within humanitarian agencies. Acknowledging the problem of feeling stressed to make decisions when there usually is more information to consider than choices and time available, the study pulls on behavioral science to identify strategies and tools that can ease decision-making under such conditio…	Feedback is considered as a tool for accountability.	No findings here, searching for keywords such as reproductive behavior, sexual, family planning, abortion, contraception, maternal, etc.	No findings here, searching for keywords such as gender, sex, man, woman, male, female, girl and boy.
Strengthening Accountability in Chad: Global Report Round One	Ground Truth Solutions	2018	Chad	As part of the ‘Strengthening Accountability in Chad’ project, Ground Truth Solutions (GTS) is responsible for gathering the views, perceptions, and priorities of affected people on the implementation of the Humanitarian Response Plan (HRP) 2017 - 2019. The data is collected using three survey. In the first survey of affected people, the focus is on the quality of service and the relationship bet…	The questions are also directly linked to seven of the nine commitments of the Core Humanitarian Standard on Quality and Accountability (CHS).	1) 88% of humanitarian staff knew how to report cases of sexual exploitation, abuse, or harassment of affected people. 2) 76% of humanitarian staff confirmed that tehy have been trained in the prevention and handling of cases of sexual exploitation, abuse and harassment against affected people. 3) 89% of humanitarian staff felt comfortable reporting cases of sexual exploitation, abuse or harassme…	1) More than one-thrid of respondents do not think that humanitarian organisations would respond to their complaints. Men are more negative than women in this regard. 2) Only one-third of respondents have access to a telephone that they can use to file a confidential complaint at any time, men are twice as likely to have such access to a telephone than women.
Lebanon: Field Perspectives on the Grand Bargain	Ground Truth Solutions / OECD / Ukaid	2018	Lebanon	This research is part of a project to understand how people affected by crisis and humanitarian field staff perceive the impact of the Grand Bargain commitments. It is based on answers to two standardised surveys – one covering people affected by crisis in Lebanon and the other, humanitarian staff. This report covers the key findings from the affected people and humanitarian staff surveys.	No specific definition has been provided. Providing affected populations with information about services is considered as an aspect of accountability.	No findings here, searching for keywords such as reproductive behavior, sexual, family planning, abortion, contraception, maternal, etc.	1) Over half of respondents (52%) feel uninformed about the kind of aid they are entitled to. Female-households are less aware than male-households on this topic. 2) Less female- than male-headed households (39% vs. 59%) are aware of mechanisms to make suggestions or complaints about the aid they receive. 3) More female- than male-headed households (48% vs 29%) do not feel informed about the kind…
Private Sector: Who is Accountable?	IAP	2018		This report address the following questions: Can the private sector be held accountable for protecting women's, children's and adolescents' health? And if so, who is responsible for holding them to account, and what are the mechanisms for doing so? The scope is narrowed to for-profit actors operating in the health sector and/or having significant impact on women's, children's and adolescents' hea…	The IAP approach captures the full cycle of accountability—monitor, review, act and remedy—building on the approaches of the Commission on Information and Accountability for Women’s and Children’s Health, and of the Independent Expert Review Group. The IAP’s Unified Accountability Framework for the Global Strategy shows how levels of monitoring and review are layered and intertwined, from the nat…	1) Most private sector commitments fall under the survive and thrive pillars of the Global Strategy. 2) Under the survive pillar, many focus on newborn mortality, followed by child mortality and maternal mortality. Only one company addresses adolescent mortality; another has pledged to combat cervical cancer. 3) Commitments under the thrive pillar show strong support for essential health services…	1) The transform pillar of the Global Strategy has received less attention, with only 19 commitments; ten of these address gender equality, with only one on combatting violence against women. 2) 49 countries lack legislation to against physical and/or sexual violence by an intimate partner and 59 countries lack legislation against sexual harrasement in the workplace. 3) Knowledge of how to preven…
Afghanistan: Field Perspectives on the Grand Bargain	Ground Truth Solutions / OECD / Ukaid	2019	Afghanistan	This research is part of a project to understand how people affected by crisis and humanitarian field staff perceive the impact of the Grand Bargain commitments. It is based on answers to two standardised surveys – one covering people affected by crisis in Afganistan and the other, humanitarian staff. This report covers the key findings from the affected people and humanitarian staff surveys. Det…	No specific definition has been provided. Providing affected populations with information about services is considered as an aspect of accountability.	No findings here, searching for keywords such as reproductive behavior, sexual, family planning, abortion, contraception, maternal, etc.	1) Most people (55%) still do not know how to make suggestions or complaints to aid agencies. Despite some geographic variation, female respondents overall tend to feel less informed than males. 2) A little over half of affected people believe that aid provision goes to those who need it most. Certain groups, such as female-headed households and persons with disabilities, feel more negative about…
Bangladesh: Field Perspectives on the Grand Bargain	Ground Truth Solutions / OECD / Ukaid	2019	Bangladesh	This research is part of a project to understand how people affected by crisis and humanitarian field staff perceive the impact of the Grand Bargain commitments. It is based on answers to two standardised surveys – one covering people affected by crisis in Bangladesh and the other, humanitarian staff. This report covers the key findings from the affected people and humanitarian staff surveys. Det…	No specific definition has been provided. Providing affected populations with information about services is considered as an aspect of accountability.	No findings here, searching for keywords such as reproductive behavior, sexual, family planning, abortion, contraception, maternal, etc.	1) Just over half (57%) of Rohingya respondents feel safe in their place of residence, although this number is lower among women and people with disabilities. 2) More women than men (51% vs. 36%) reprot selling the aid items they receive in exchange for cash in order to be able to meet their daily needs. This is even more common among women who are the sole head of their household (71%). 3) Women…
Haiti: Field Perspectives on the Grand Bargain	Ground Truth Solutions / OECD / Ukaid	2019	Haiti	This research is part of a project to understand how people affected by crisis and humanitarian staff perceive the impact of the Grand Bargain commitments. This report presents findings from the second annual survey of the views of people affected by natural disaster in Haiti, most recently by Hurricane Mathew in 2016. It also introduces the perspectives and opinions of humanitarian staff in Hait…	No specific definition has been provided. Providing affected populations with information about services is considered as an aspect of accountability.	No findings here, searching for keywords such as reproductive behavior, sexual, family planning, abortion, contraception, maternal, etc.	Less female- than male-headed households (29 vs. 37%) fell the support they receive helps them to become self-reliant. This is higher among households with several healds (39%).
Iraq: Field Perspectives on the Grand Bargain	Ground Truth Solutions / OECD / Ukaid	2019	Iraq	This research is part of a project to understand how people affected by crisis and humanitarian staff perceive the impact of the Grand Bargain commitments. This report is based on responses to two standardised surveys in Iraq – one covering people affected by crisis in Bangladesh and the other, humanitarian staff. This report covers the key findings from the affected people and humanitarian staff…	No specific definition has been provided. Providing affected populations with information about services is considered as an aspect of accountability.	No findings here, searching for keywords such as reproductive behavior, sexual, family planning, abortion, contraception, maternal, etc.	1) More women than men (31% vs. 16%) feel unable to report abuse or mistreatment. 2) More women than men (43% vs. 28%) feel that aid providers take their opinion into account when providing aid. 3) Less women than men (46% vs. 63%) are aware of mechanisms to make suggestions or complaints about the aid they receive. 4) Less women than men (21% vs. 44%) have access to employment. 5) More women tha…
Somalia: Field Perspectives on the Grand Bargain	Ground Truth Solutions / OECD / Ukaid	2019	Somalia	This research is part of a project to understand how people affected by crisis and humanitarian staff perceive the impact of the Grand Bargain commitments. This report is based on responses to two standardised surveys in Iraq – one covering people affected by crisis in Bangladesh and the other, humanitarian staff. This report covers the key findings from the affected people and humanitarian staff…	No specific definition has been provided. Providing affected populations with information about services is considered as an aspect of accountability.	No findings here, searching for keywords such as reproductive behavior, sexual, family planning, abortion, contraception, maternal, etc.	1) Less women than men (36% vs. 48%) feel that aid provision has been stable over the last 18 monts. 2) Less female- than male-headed households (16% vs. 24%) send their children to any education classes. 3) Less women than men (82% vs. 92%) feel able to report instances of abuse or mistreatment. 4) Less women than men (37% vs. 50%) are aware of mechanisms to make suggestions or complaints about …
Uganda: Field Perspectives on the Grand Bargain	Ground Truth Solutions / OECD / Ukaid	2019	Uganda	This research is part of a project to understand how people affected by crisis and humanitarian staff perceive the impact of the Grand Bargain commitments. This report is based on responses to two standardised surveys in Iraq – one covering people affected by crisis in Bangladesh and the other, humanitarian staff. This report covers the key findings from the affected people and humanitarian staff…	No specific definition has been provided. Providing affected populations with information about services is considered as an aspect of accountability.	1) Although 78% of humanitarian staff see aid as being relevant to the essential needs of affected people, only 17% of refugees say they feel the same way. Among those with positive responses, 56% think than key Key services are provided (e.g. food, shelter, WASH, health, education, protection and sexual reproductive health). 2) One of the actions taken to handle staff who were reported to be mis…	No findings here, searching for keywords such as gender, sex, man, woman, male, female, girl and boy.
Health Clusters and Accountability to Affected Populations: Summary of Feedback from Health Cluster Coordination Teams Working to Ensure Accountability to Affected Population	WHO	Not Specified	24 countries	This study aims to capture and share experiences when leading, with cluster partners, emergency responses that have strong and robust accountability systems, through which affected populations can increasingly influence the type, delivery and quality of assistance they receive.	The focus is on the operational guidance on accountability to affected populations (AAP), which was designed to assist Health Cluster Coordination Teams in leading emergency responses that have strong and robust accountability systems, through which affected populations can increasingly influence the type, delivery and quality of assistance they receive.	1) Reproductive health was included in trainings. 2) One of the specific changes made to the respondents' response in order to meet specific needs in light of disaggregated data was sharing SADD for line listing. It helped the planner to paln women's contraceptive programs and helping other actors for designing their interventions for pregnant or lactating women. 3) Another example is designing m…	1) There was awareness of the need to identify the sectors within affected populations determined by gender and other relevant descriptors for each situation. 2) 50% of the thirteen HSSs reported increasing awareness of Health Cluster Partners on gender, protection and diversity in their cluster and one third expressed that they do not do anything to increasse awareness among partners. 3) Trainin…
